# Supplementary material for: In Vivo Degradation Behaviour and Osteoregenerative Capacity of 3D-Printed Magnesium Phosphate and Calcium Magnesium Phosphate Cement Scaffolds
Source: Materials (Basel). 2025 Nov 7;18(22):5067. doi: 10.3390/ma18225067 (PMC12654012; doi:10.3390/ma18225067)
Supplement: Supplementary file 1 [file materials-18-05067-s001.zip]

Archive with 1 entries (1 files):
- materials-3915624-supplementary.pdf
